# Supplementary material for: Effects of Physical Exercise on Neurofilament Light Chain and Glial Fibrillary Acidic Protein Level in Patients with Multiple Sclerosis: A Systematic Review and Bayesian Network Meta-Analysis
Source: J Clin Med. 2025 Jan 27;14(3):839. doi: 10.3390/jcm14030839 (PMC11818769; doi:10.3390/jcm14030839)
Supplement: Supplementary file 1 [file jcm-14-00839-s001.zip]

Archive with 1 entries (1 files):
- jcm-3408183-supplementary.pdf
